# Supplementary material for: A Literature Review of Host Feeding Patterns of Invasive Aedes Mosquitoes in Europe
Source: Insects. 2020 Nov 29;11(12):848. doi: 10.3390/insects11120848 (PMC7760726; doi:10.3390/insects11120848)
Supplement: Supplementary file 1 [file insects-11-00848-s001.zip]

Archive with 1 entries (1 files):
- insects-992359-supplementary.xlsx
