# Supplementary material for: A Literature Review of Host Feeding Patterns of Invasive Aedes Mosquitoes in Europe
Source: Insects. 2020 Nov 29;11(12):848. doi: 10.3390/insects11120848 (PMC7760726; doi:10.3390/insects11120848)
Supplement: Supplementary file 1 [file insects-11-00848-s001.zip › insects-992359-supplementary.xlsx]

## Sheet: Hoja1
Species	Country	Host identified in blood meals					Methodology	Reference
		Total single hosts	Humans	Other mammals	Birds	Others
Ae. aegypti	Thailand	664	658	5	1	0	ELISA	95
Ae. aegypti	India	772	690	70	12	0	immunodiffusion technique	94
Ae. aegypti	India	141	129	11	1	0	Agarose gel-precipitin technique	107
Ae. aegypti	Cameroon	6	6	0	0	0	ELISA	136
Ae. aegypti	Thailand	830	789	32	9	0	ELISA	137
Ae. aegypti	Thailand	823	766	57	0	0	PCR	124
Ae. aegypti	Australia	167	131	26	10	0	ELISA and PCR	92
Ae. aegypti	Senegal	3	1	0	2	0	PCR	125
Ae. aegypti	Thailand	6	0	6	0	0	ELISA	82
Ae. aegypti	United States of America	136	119	16	1	0	PCR	123
Ae. aegypti	Puerto Rico	398	311	83	3	0	PCR	126
Ae. aegypti	Puerto Rico	1530	1483	47	0	0	ELISA	138
Ae. aegypti	Niger	8	7	0	1	0	precipitin test	139
Ae. aegypti	Portugal	6	6	0	0	0	PCR	127
Ae. albopictus	Thailand	99	99	0	0	0	ELISA	95
Ae. albopictus	Lebanon	23	15	3	5	0	ELISA	22
Ae. albopictus	India	536	454	44	38	0	immunodiffusion technique	94
Ae. albopictus	India	91	51	35	5	0	Agarose gel-precipitin technique	107
Ae. albopictus	United States of America	245	10	227	3	5	ELISA and precipitin test	140
Ae. albopictus	United States of America	1028	219	690	82	37	ELISA and PCR	97
Ae. albopictus	Italy	34	31	1	2	0	PCR	84
Ae. albopictus	Spain	20	18	2	0	0	PCR	109
Ae. albopictus	Spain	30	30	0	0	0	PCR	103
Ae. albopictus	Cameroon	157	156	0	0	1	ELISA	136
Ae. albopictus	Korea	971	906	9	53	3	PCR	112
Ae. albopictus	Italy	268	216	47	5	0	ELISA	106
Ae. Albopictus	United States of America	139	9	101	29	0	precipitin tests and ELISA	96
Ae. albopictus	United States of America	9	4	5	0	0	ELISA and PCR	115
Ae. albopictus	Japan	13	4	9	0	0	PCR	10
Ae. albopictus	United States of America	155	86	69	0	0	PCR	116
Ae. albopictus	China	138	92	35	11	0	PCR	122
Ae. albopictus	United States of America	19	0	18	1	0	ELISA	141
Ae. albopictus	Japan	6	2	4	0	0	PCR	105
Ae. albopictus	United States of America	177	24	153	0	0	PCR	131
Ae. albopictus	Thailand	0	0	0	0	0	ELISA	82
Ae. albopictus	Taiwan	5	2	3	0	0	PCR	83
Ae. albopictus	United States of America	68	61	6	0	1	PCR	123
Ae. albopictus	Japan	64	62	2	0	0	PCR	118
Ae. albopictus	Brazil	41	15	15	12	0	PCR	73
Ae. albopictus	Switzerland	8	3	2	3	0	PCR	73
Ae. albopictus	China	48	23	13	12	0	ELISA	142
Ae. albopictus	Singapore	101	91	9	0	1	PCR	121
Ae. albopictus	Brazil	177	118	55	4	0	precipitin test	93
Ae. albopictus	Brazil	66	47	18	1	0	PCR	117
Ae. albopictus	Spain	3	3	0	0	0	PCR	119
Ae. japonicus	Switzerland	59	4	46	9	0	PCR	128
Ae. japonicus	United States of America	36	13	23	0	0	PCR	130
Ae. japonicus	Belgium	23	15	8	0	0	PCR	132
Ae. japonicus	United States of America	53	47	6	0	0	ELISA and PCR	81
Ae. japonicus	Japan	1	0	1	0	0	PCR	105
Ae. japonicus	United States of America	6	1	5	0	0	PCR	131
Ae. japonicus	United States of America	41	0	41	0	0	PCR	133
Ae. japonicus	United States of America	6	1	5	0	0	PCR	129
Ae. koreicus	Italy	25	23	2	0	0	PCR	134
Ae. koreicus	Italy	25	23	2	0	0	PCR	135
